# Supplementary material for: Spatio-temporal variations of energy carbon emissions in Xinjiang based on DMSP-OLS and NPP-VIIRS nighttime light remote sensing data
Source: PLoS One. 2024 Oct 25;19(10):e0312388. doi: 10.1371/journal.pone.0312388 (PMC11508071; doi:10.1371/journal.pone.0312388)
Supplement: S1 File — (ZIP) [file pone.0312388.s001.zip]

Archive with 21 entries (20 files):
- Fused nighttime light data/
- Fused nighttime light data/DMSP-like2014.tif.tif
- Fused nighttime light data/DMSP-like2015.tif.tif
- Fused nighttime light data/DMSP-like2016.tif.tif
- Fused nighttime light data/DMSP-like2017.tif.tif
- Fused nighttime light data/DMSP-like2018.tif.tif
- Fused nighttime light data/DMSP-like2019.tif.tif
- Fused nighttime light data/DMSP-like2020.tif.tif
- Fused nighttime light data/DMSP2001.tif.tif
- Fused nighttime light data/DMSP2002.tif.tif
- Fused nighttime light data/DMSP2003.tif.tif
- Fused nighttime light data/DMSP2004.tif.tif
- Fused nighttime light data/DMSP2005.tif.tif
- Fused nighttime light data/DMSP2006.tif.tif
- Fused nighttime light data/DMSP2007.tif.tif
- Fused nighttime light data/DMSP2008.tif.tif
- Fused nighttime light data/DMSP2009.tif.tif
- Fused nighttime light data/DMSP2010.tif.tif
- Fused nighttime light data/DMSP2011.tif.tif
- Fused nighttime light data/DMSP2012.tif.tif
- Fused nighttime light data/DMSP2013.tif.tif
